# Supplementary material for: Double-Outlet Left Ventricle: Case Series and Systematic Review of the Literature
Source: Diagnostics (Basel). 2023 Oct 11;13(20):3175. doi: 10.3390/diagnostics13203175 (PMC10605834; doi:10.3390/diagnostics13203175)
Supplement: Supplementary file 1 [file diagnostics-13-03175-s001.zip]

Archive with 1 entries (1 files):
- diagnostics-2605585-supplementary.pdf
